# Supplementary material for: Jasmonic Acid Enhances Rice Cadmium Tolerance by Suppressing Cadmium Uptake and Translocation
Source: Plants (Basel). 2025 Mar 31;14(7):1068. doi: 10.3390/plants14071068 (PMC11991435; doi:10.3390/plants14071068)
Supplement: Supplementary file 1 [file plants-14-01068-s001.zip]

Archive with 1 entries (1 files):
- plants-3539996-supplementary.pdf
